# Supplementary material for: Cost-effectiveness analysis of artificial intelligence-assisted risk stratification of indeterminate pulmonary nodules
Source: PLoS One. 2026 Mar 5;21(3):e0343492. doi: 10.1371/journal.pone.0343492 (PMC12962482; doi:10.1371/journal.pone.0343492)
Supplement: S1 File — Excel file containing the complete list of variable definitions included in the model. (XLSX) [file pone.0343492.s001.xlsx]

## Sheet: Variables
Exported from: /resource/~work~/lnk/Optellum%20model%20file.trex%20-%20C~Users~mcgannkc~OneDrive%20-%20VUMC~Desktop~Optellum%20model%20file.trex
Name	Description	Comment	Show In Tree	Root Definition	Low	High	Intervals	Original Name	Changed
cBx	Cost of non-surgical biopsy		yes	2550.10	1516	2274	4	cBx	0
chemo2			yes	192181.9*1.043	160354	240533	4	chemo2	0
chemo3			yes	185452.2*1.043	154742	232111	4	chemo3	0
chemo4			yes	404003.69*1.043	337100	505651	4	chemo4	0
cLobectomy	cost of lobectomy		yes	12943.62	10332	15498	4	cLobectomy	0
cLobectomyMort			yes	29228	23382	35074	4	cLobectomyMort	0
cOptellum	Cost of AI		yes	650	100	1200	4	cOptellum	0
cPET	cost of PET		yes	1480	1184	1776	4	cPET	0
cSurveillanceBenign	cost of CT surveillance		yes	652	440.8	734.96	4	cSurveillanceBenign	0
cSurveillanceGrow	Single CT scan		yes	163	146.99	367.48	4	cSurveillanceGrow	0
cWedge	cost of wedge resection		yes	8821.35	7057	10585	4	cWedge	0
cWedgeMort			yes	22336	17869	26803	4	cWedgeMort	0
cXRT			yes	166933	133546	200320	4	cXRT	0
eBenign	QALY Benign		yes	16.44	13.15	19.73	4	eBenign	0
ecStage3			yes	3.84	3.07	4.61	4	ecStage3	0
eStage1	QALY Stage 1		yes	16.32	13.06	16.44	4	eStage1	0
eStage2	QALY Stage 2		yes	8.42	6.74	10.1	4	eStage2	0
eStage3	QALY Stage 3		yes	5.04	4.03	6.05	4	eStage3	0
eStage4	LY Stage 4		yes	3.34	2.67	3.84	4	eStage4	0
MEPS1			yes	193680.05	154944	232416	4	MEPS1	0
MEPS2			yes	91306.81	73045	102567	4	MEPS2	0
MEPS3			yes	47408.10	37926	56890	4	MEPS3	0
MEPS3c			yes	34788.48	30290	34788.5	4	MEPS3c	0
MEPS4c			yes	30290.04	24232	36348	4	MEPS4c	0
MEPSBenign			yes	195237.11	156190	234284	4	MEPSBenign	0
Mortality			yes	0	0	0	4	Mortality	0
pAvidPETBenign	1-specificity		yes	DIS_PETavidbenign	0.05	0.85	50	pAvidPETBenign	0
pAvidPETMalig	PET sensitivity (Deppen)		yes	DIS_PETavidmalig	0.85	0.92	4	pAvidPETMalig	0
pDiagnosticBxBenign	pDiagnostic|Biopsy (Gould)		yes	DIS_BenignDxbx	0.448	0.672	4	pDiagnosticBxBenign	0
pDiagnosticBxMalignant	pDiagnosticBx|Malignant (Gould)		yes	DIS_maligdxbx	0.736	1	4	pDiagnosticBxMalignant	0
pDieLobectomy	pMortality|VATSLobectomy (Kozower)		yes	DIS_lobemort	0.011	0.033	4	pDieLobectomy	0
pDieWedge	pMortality|VATSWedge		yes	DIS_wedgemort	0.005	0.015	4	pDieWedge	0
pFNBx	pFalseNegativeBx (Gould)		yes	DIS_FNBx	0.03	0.044	4	pFNBx	0
pGrowthBenign	pGrowth|Benign (Grogan)		yes	DIS_growth	0.08	0.12	4	pGrowthBenign	0
pHighBenignClinic			yes	191/1800	0.02	0.5	4	pHighBenignClinic	0
pHighBenignCombo			yes	157/1800	0.04	0.15	4	pHighBenignCombo	0
pHighBenignOptellum			yes	135/1800	0	0.075	4	pHighBenignOptellum	0
pHighMaligClinic	Clinician Accuracy (Malignant)		yes	853/1800	0.2	0.7	20	pHighMaligClinic	0
pHighMaligCombo	AI-Assisted Accuracy (Malignant)		yes	1072/1800	0.45	0.75	4	pHighMaligCombo	0
pHighMaligOptellum			yes	1112/1800	0	0.617778	4	pHighMaligOptellum	0
pLowBenignifLIClinic			yes	906/1609	0.2	0.8	4	pLowBenignifLIClinic	0
pLowBenignifLICombo			yes	966/1643	0.4	0.8	4	pLowBenignifLICombo	0
pLowBenignifLIOptellum			yes	968/1665	0	0.581381	4	pLowBenignifLIOptellum	0
pLowMaligifLIClinic			yes	183/947	0.02	0.5	4	pLowMaligifLIClinic	0
pLowMaligifLICombo			yes	91/728	0.05	0.2	4	pLowMaligifLICombo	0
pLowMaligifLIOptellum			yes	67/688	0	0.0973837	4	pLowMaligifLIOptellum	0
pMalignant	Malignancy Prevalence		yes	0.65	0.005	0.8	70	pMalignant	0
pNonoperative	Shipe		yes	DIS_unresect	0.02	0.06	4	pNonoperative	0
pNonopStage3	Shipe		yes	DIS_unresect3	0.2	0.8	4	pNonopStage3	0
pPETIntermed	pPET|IntermediateRisk		yes	.5	0	1	20	pPETIntermed	0
pStage1	pStage1NoDelay (PET paper)		yes	Dist(2; 1)	0.6	0.82	4	pStage1	0
pStage1delay90	pStage1|90daydelay (Shipe)		yes	Dist(4;1)	0.576	0.81	4	pStage1delay90	0
pStage2	pStage2NoDelay (PET paper)		yes	Dist(2;2)	0.136	0.2	4	pStage2	0
pStage2delay90	pStage2|90daydelay		yes	Dist(4;2)	0.15	0.23	4	pStage2delay90	0
pVATSnondiagbx	pVATS|nondiagnosticbx		yes	.85	0	1	4	pVATSnondiagbx	0
